# Supplementary material for: The pleural fluid lactate dehydrogenase/adenosine deaminase ratio differentiates between tuberculous and parapneumonic pleural effusions
Source: BMC Pulm Med. 2017 Dec 4;17:168. doi: 10.1186/s12890-017-0526-z (PMC5715489; doi:10.1186/s12890-017-0526-z)
Supplement: Additional file 1: — Excel: Pleural fluid results of LDHADA of the TPE and PPE patients. (XLS 26 kb) [file 12890_2017_526_MOESM1_ESM.xls]

## Sheet: Sheet5
TPE				UPPE				CPPE				Empyema
Patient	LDH	ADA	LDH/ADA	Patient	LDH	ADA	LDH/ADA	Patient	LDH	ADA	LDH/ADA	Patient	LDH	ADA	LDH/ADA
1	232	27.6	8.4058	1	852	12.4	68.7097	1	4446	68.3	65.0952	1	48730	250	194.92
2	307	45.3	6.77704	2	792	22.2	35.6757	2	3886.8	64.8	59.9815	2	33937	82.5	411.358
3	242	30	8.06667	3	671	11.5	58.3478	3	3731.3	14.3	260.93	3	25604	344.1	74.4086
4	154	18	8.55556	4	560	21	26.6667	4	3533.3	65.6	53.8613	4	11112.1	52	213.694
5	166	24	6.91667	5	368	12.7	28.9764	5	3304	68.6	48.1633	5	11112.3	127	87.4984
6	385.1	23.2	16.5991	6	347.8	3.1	112.194	6	2649.6	41	64.6244	6	5669.3	93.2	60.8294
7	594	42.3	14.0426	7	324.8	2	162.4	7	2026	34.4	58.8953	7	1919	112	17.1339
8	268	31.7	8.45426	8	324.8	6.9	47.0725	8	1776	31	57.2903	8	8220	133.5	61.573
9	165	13.8	11.9565	9	299	11.5	26	9	1351.1	28.5	47.407	9	2004	31.5	63.619
10	722	44.7	16.1521	10	275	14.9	18.4564	10	1322	30.4	43.4868
11	780	39.7	19.6474	11	261	3.2	81.5625	11	1143	25.2	45.3571
12	326	36.5	8.93151	12	251	9.2	27.2826	12	1028	24.5	41.9592
13	298	21.8	13.6697	13	246	19.7	12.4873	13	1012	19.2	52.7083
14	238	25.3	9.40711	14	242.4	13.9	17.4388	14	1901	31	61.3226
15	253	29	8.72414	15	236	26.1	9.04215	15	1012	21.1	47.9621
16	178	48.8	3.64754	16	225	7.8	28.8462
17	254	41	6.19512	17	187	7	26.7143
18	475	44.4	10.6982	18	182	11.2	16.25
19	188	23.3	8.06867	19	156	5.2	30
20	386	27.1	14.2435	20	145	4.2	34.5238
21	395.1	34.5	11.4522	21	123	2.5	49.2
22	466.5	39.1	11.9309	22	115	9.5	12.1053
23	665	53.5	12.4299	23	103	5	20.6
24	436.2	75.9	5.74704
25	349	16.8	20.7738
26	389.5	27.8	14.0108
27	108	16.7	6.46707
28	524	41	12.7805
29	408	39.3	10.3817
30	433	37.7	11.4854
31	621.7	28.5	21.814
32	345	59.8	5.76923
33	399	45.8	8.71179
34	425	30	14.1667
35	238	37.3	6.3807
36	369	44.4	8.31081
37	210	26	8.07692
38	445.4	31.9	13.9624
39	174	24.6	7.07317
40	449	36.9	12.168
41	285	22	12.9545
42	651	66.3	9.819
43	447	48.9	9.1411
44	419	38.8	10.799
45	263	28.4	9.26056
46	240.9	25.2	9.55952
47	155	25.9	5.98456
48	328	27.8	11.7986
49	472	43.8	10.7763
50	340	33.1	10.2719
51	55	4.5	12.2222
52	442.4	34.3	12.898
53	302	54.6	5.53114
54	333	46.3	7.19222
55	152	19.5	7.79487
56	152	19.5	7.79487
57	583	46.6	12.5107
58	311	22.8	13.6404
59	365	44.4	8.22072
60	408	30.1	13.5548
61	391	26.5	14.7547
62	142	10	14.2
63	216	30.6	7.05882
64	275	38.9	7.06941
65	389	35.7	10.8964
66	1154	53.4	21.6105
67	584	37.5	15.5733
68	211	33.9	6.22419
69	262.5	42.2	6.22038
70	666	42.4	15.7075
71	401	27.7	14.4765
72	389	25.9	15.0193
